# Supplementary material for: Phenolic Characterization and Comparative Antioxidant Profiling of Australian Asparagopsis armata and A. taxiformis Across Their Developmental Stages
Source: Antioxidants (Basel). 2026 Feb 23;15(2):273. doi: 10.3390/antiox15020273 (PMC12937925; doi:10.3390/antiox15020273)
Supplement: Supplementary file 1 [file antioxidants-15-00273-s001.zip]

Archive with 1 entries (1 files):
- antioxidants-4091011-supplementary.pdf
